# Supplementary material for: Disruption of the inositol phosphorylceramide synthase gene affects Trypanosoma cruzi differentiation and infection capacity
Source: PLoS Negl Trop Dis. 2023 Sep 20;17(9):e0011646. doi: 10.1371/journal.pntd.0011646 (PMC10545103; doi:10.1371/journal.pntd.0011646)
Supplement: S2 Table — (XLSX) [file pntd.0011646.s008.xlsx]

## Sheet: Planilha1
Fig 1D
Epi	Trypo	Ama
0.269	0.398	0.386
0.282	0.362	0.418
0.36	0.348	0.469
0.329	0.377	0.429
0.299	0.379	0.412
	Fig 3B
WT			KO-CL4			KO-CL8
2500000	2500000	2500000	2500000	2500000	2500000	2500000	2500000	2500000
15000000	22200000	18600000	1.65333e+07	16600000	1.70667e+07	16400000	18000000	21400000
73900000	130833333	102366667	57000000	76000000	45200000	31200000	32400000	34200000
146483333	137333333	141908333	101016667	107000000	6.46667e+07	84000000	52000000	70000000
100333333	140000000	120166667	8.76667e+07	116666667	102500000	107500000	105000000	105800000
Fig 3C
WT	KO4	KO8
7.561	0.488	2.475
7.303	2.23	3.365
9.346	2.03	4.077
Fig 3D
WT	CL4	CL8
4.9	0.808	1.28
3.9	1.961	0.79
3.8	1.384	1.035
Fig 3E
HPI	WT			CL4			CL8
24	1.07	1.38	1.17	1.15	1	1.06	1	1	1
48	5.5	8.25	5	2.5	1.7	2.3	2	1.5	1.8
72	29	12.4	13.95	11	9	6.7	9.6	8.33	8.33
	Fig 3F
DPI	WT			CL4			CL8
2	0	0	0	0	0	0	0	0	0
4	0	0	0	0	0	0	0	0	0
6	1750000	2250000	3000000	225000	150000	175000	125000	125000	75000
8	2800000	3070000	2500000	1100000	525000	800000	1125000	975000	875000
10	4750000	5350000	8650000	550000	475000	425000	675000	275000	400000
12	1400000	1200000	2000000	800000	1000000	900000	1100000	950000	1400000
Fig 3 G - 8 DPI
WT	CL4	CL8
5.88	39.1	48.42
8.2	36.5	48.5
17.35	38.4	55
Fig 3 G - 10 DPI
WT	CL4	CL8
18	71	74
18.32	79.5	84
27.6	75	80
			Fig 4A
Tamoxifen (µM)	WT			CL4			CL8-1 (10.9.19)
2.39794	0.911854	-0.651324	0.976987	0.622022	0.542615	0.622022	0.975962	-0.216881	-0.704862
2.09691	3.25662	2.93096	3.12636	1.09846	0.542615	0.105876	1.0844	1.8977	0.216881
1.79588	0.651324	-0.325662	-0.325662	0.582319	0.0661726	-0.648491	-0.16266	0.596421	-0.433761
1.49485	0.781589	2.01911	-0.0651324	6.69666	4.51297	1.89254	3.25321	4.77137	3.74119
1.19382	19.8003	23.4477	18.1719	21.6649	22.7766	18.171	40.5024	40.4482	24.0195
0.89279	87.7985	82.5228	75.3582	85.5082	76.9322	93.9254	96.8914	106.814	89.0837
0.59176	89.6222	97.0473	82.8485	100.516	96.9428	102.541	98.6264	106	95.3732
0.29073	92.7486	87.7985	89.492	98.0148	94.1239	96.9825	101.5	96.9998	91.8489
-0.0103	94.0512	91.0551	86.6913	93.2901	101.31	89.5183	91.144	87.2402	93.4213
-0.31133	104.798	102.779	92.4229	97.4987	89.6374	92.2578	98.1384	87.3486	99.9277
				Fig 4B
Compound 7 (µM)	WT			CL4			CL8
2.39794	-0.412397	0.299925	0.112472	0.215803	0.489708	-0.705511	0.329463	-0.235331	-0.0941324
2.09691	2.09948	2.47438	1.79955	4.94688	4.10027	3.30345	4.47129	3.71823	4.51836
1.79588	8.09798	6.71082	7.57311	9.62815	9.35425	9.03054	11.4371	11.343	10.7311
1.49485	37.1907	38.0905	37.978	31.1919	31.7148	26.8841	32.711	28.6633	34.6407
1.19382	87.0157	86.5659	83.3042	86.3961	81.8144	91.0027	95.262	91.8732	85.0486
0.89279	102.874	98.5629	98.5629	96.655	99.0953	104.25	102.04	98.8861	99.0744
0.59176	89.7526	89.9775	87.0532	89.0604	86.5455	91.1023	87.7785	85.7076	86.5077
0.29073	83.6041	76.5934	81.5796	96.4309	74.6431	74.8174	69.7051	68.3872	70.364
				Fig 4C
Benznidazol (µM)	WT			CL4			CL8-1
2.39794	-0.494603	3.05476	-0.885012	-0.2301	-0.573289	4.51048	-0.4039	0.389972	0.0139276
2.09691	-0.687228	0.247517	0.439711	-1.72967	0.185649	1.54402	3.14763	2.81337	2.77159
1.79588	-1.20534	0.481848	1.60062	-1.10866	2.79715	-0.115704	5.73816	6.32312	6.90808
1.49485	5.27209	4.78881	4.17912	2.46181	1.82773	2.50626	5.61281	8.70474	7.99443
1.19382	20.4159	24.5728	21.2892	18.2295	10.831	10.1094	29.2618	27.2981	21.3649
0.89279	63.9069	50.7074	50.1093	23.5617	33.0115	30.2261	60.8078	59.6379	56.5877
0.59176	70.6805	79.4914	85.8863	59.0108	61.4589	63.0905		77.6045	76.2674
0.29073	95.2131		84.7004	76.9521	75.0858	83.7564	85.5432	83.2033	89.805
-0.0103	91.5678	92.586	96.5339	95.6373	93.1715	94.4286	93.2312	95.8635	92.8969
-0.31133	92.5748	94.633	96.1332	96.0988	91.2693	100.038	87.1309		76.6852
-0.61236	98.136	99.6653	102.199	96.106	95.6196	108.274	93.3565	101.379	105.265
				Fig 6A
Days	WT			KO8			AB1
0	2000000	2000000	2000000	2000000	2000000	2000000	2000000	2000000	2000000
1	2900000	3195000	2750000	4850000	6020000	5025000	4240000	4360000	5210000
3	13100000	11000000	14400000	27600000	19600000	20200000	18400000	15000000	15800000
5	31600000	36400000	26600000	38000000	47600000	53200000	36800000	37600000	41200000
7	91200000	64000000	57600000	70400000	56000000	72000000	64000000	48000000	56000000
9	86400000	73600000	76800000	116000000	86400000	109000000	89600000	104000000	86400000
11	90400000	116000000	95200000	138000000	115000000	99200000	123000000	114000000	101000000
13	94400000	99200000	102000000	128000000	89600000	81600000	146000000	97600000	117000000
Fig 6B
WT	KO8	AB1
8.88383	2.71493	6.89655
9.11282	2.7027	6.51163
10.3139	3.38164	6.97674
				Fig 6 C 24 HPI
HPI	WT			KO8			AB1
24	14	4.6	11	0.3	0	0.3	3.3	0	6
				Fig 6 C 72 HPI
HPI	WT			KO8			AB1
72	14	4.6	11	0.3	0	0.3	3.3	0	6
				Fig 6D 24 HPI
HPI	WT			KO8			AB1
24	1.3	1.4	1.2	1	0	3	1.7	0	1.4
				Fig 6D 72 HPI
HPI	WT						KO8						AB1
24	7.1	7.1	5.1	6.1	6	6.9	3.5	5.8	3.3	3.6	4.2	4.7	4.1	5.7	4.8	4.5	4.9	6.1
				Fig 6E
DPI	WT				KO				AB1
0	0	0	0	0	0	0	0	0	0	0	0	0
2	0	0	0	0	0	0	0	0	0	0	0	0
4	75000	25000	100000	0	0	0	0	0	0	0	0	0
6	1020000	425000	675000	825000	75000	0	0	0	75000	150000	100000	100000
8	550000	850000	520000	720000	220000	220000	75000	150000	500000	370000	670000	500000
10	650000	700000	570000	670000	200000	100000	200000	350000	370000	570000	370000	350000
12	400000	400000	500000	450000	250000	100000	250000	200000	200000	150000	250000	400000
					Fig 6F
DPI	WT				KO				AB1
7	0.707	0.265	0.08	0.353	0	0	0	0	0	0	0	0
12	3.094	0.397	1.768	4.596	0.884	0.442	0.442	0.442	0	0	0	0
14	46.575	26.406	16.848	32.07	0.648	0	0.243	0.081	0.044	0	0	0
16	52.421	21.569	18.829	51.714	0.648	0	0.243	0.081	0.044	0	0	0
18	78.852	52.244	66.388	88.753	0.729	0.324	0.162	0.081	0	0.081	0	0
20	89.503	74.698	92.908	53.747	0.397	0.132	0.088	0.088	0	0	0	0
	Fig 6H
	KO8					AB1
Heart	5.36113	8.73694	2.17112	120.174	32.1352	131.188	400.821	232.538	303.945	327.114
	Fig S3A
Compound 2 (µM)	WT			CL4			CL8
2.39794	0.606455	0.476992	-1.08345	1.94194	1.64828	-3.59022	-0.138285	-0.551486	0.689771
2.09691	0.801796	0.345236	0.00210044	3.34412	5.23922	4.61361	2.26076	-2.13901	0.64184
1.79588	7.03037	8.1606	7.14666	10.7709	12.2427	10.0836	4.77799	7.84229	5.57629
1.49485	39.6604	37.6783	37.3272	52.9343	56.4304	52.4214	57.862	61.4213	55.6183
1.19382	100.484	99.5539	99.9624	96.1448	100.658	103.197	105.278	91.2561	103.466
0.89279	93.9601	93.1632	90.0338	86.0838	95.0563	104.239	102.779	92.1321	100.928
	Fig S3B
Compound7a (µM)	WT			CL4			CL8
2.39794	0.429123	-0.514948	0.0858246	-0.481066	0.481066	0	0.0183655	0.899908	-0.918274
2.09691	2.40309	0.300386	2.18853	1.77624	2.88639	3.29345	3.59963	2.99357	2.5528
1.79588	3.21842	3.34716	3.56172	4.14457	4.10756	3.95954	6.90542	5.80349	4.48118
1.49485	5.79316	6.56558	5.96481	8.40015	8.0671	6.95695	8.6685	7.56657	7.67677
1.19382	33.0854	32.785	33.8149	42.0748	45.0722	40.6316	43.4894	43.1589	37.0432
0.89279	99.8999	101.96	98.1405	97.6193	95.8801	97.5083	102.608	96.8228	88.0624
0.59176	98.9558	98.9987	96.9389	97.1013	98.9515	103.947	97.7043	96.7677	105.528
0.29073	92.3902	94.965	93.5059	86.3698	84.9266	93.8448	82.2773	83.1589	85.8586
